# Supplementary material for: The Lrp/AsnC-Type Regulator PA2577 Controls the EamA-like Transporter Gene PA2576 in Pseudomonas aeruginosa
Source: Int J Mol Sci. 2021 Dec 12;22(24):13340. doi: 10.3390/ijms222413340 (PMC8707732; doi:10.3390/ijms222413340)
Supplement: Supplementary file 1 [file ijms-22-13340-s001.zip]

Archive with 3 entries (3 files):
- Supplementary figures PA2577 IJMS.pdf
- Table S1.xlsx
- Table S2.xlsx
